# Supplementary material for: Phylloplane Biodiversity and Activity in the City at Different Distances from the Traffic Pollution Source
Source: Plants (Basel). 2022 Jan 31;11(3):402. doi: 10.3390/plants11030402 (PMC8839900; doi:10.3390/plants11030402)
Supplement: Supplementary file 1 [file plants-11-00402-s001.zip]

Archive with 3 entries (3 files):
- Table S1.pdf
- Table S2.pdf
- Tables S3_S4.xlsx
